# Supplementary material for: Feasibility Study of an Internet-Based Platform for Tele-Neuropsychological Assessment of Elderly in Remote Areas
Source: Diagnostics (Basel). 2022 Apr 7;12(4):925. doi: 10.3390/diagnostics12040925 (PMC9031122; doi:10.3390/diagnostics12040925)
Supplement: Supplementary file 1 [file diagnostics-12-00925-s001.zip]

Archive with 1 entries (1 files):
- diagnostics-1630575-supplementary.pdf
